# Supplementary material for: Peer-Developed Modules on Basic Biostatistics and Evidence-Based Medicine Principles for Undergraduate Medical Education
Source: MedEdPORTAL. 2020 Nov 24;16:11026. doi: 10.15766/mep_2374-8265.11026 (PMC7703476; doi:10.15766/mep_2374-8265.11026)
Supplement: Supplementary file 1 — Module 1 Study Design and Bias.pptxModule 1 Problem Set.docxModule 1 Problem Set Answer Key.docxModule 1 Formative Quiz.docxModule 1 Formative Quiz Answer Key.docxModule 2 Interpreting Data from Clinical Trials.pptxModule 2 Problem Set.docxModule 2 Problem Set Answer Key.docxModule 2 Formative Quiz.docxModule 2 Formative Quiz Answer Key.docxModule 3 Diagnostic and Therapy Trial Results.pptxModule 3 Problem Set.docxModule 3 Problem Set Answer Key.docxModule 3 Formative Quiz.docxModule 3 Formative Quiz Answer Key.docxImplementation Guide.docxPostsession Evaluation Survey.docx [file mep_2374-8265.11026-s001.zip]

Archive with 18 entries (18 files):
- A. Module 1 Study Design and Bias.pptx
- B. Module 1 Problem Set.docx
- C. Module 1 Problem Set Answer Key.docx
- D. Module 1 Formative Quiz.docx
- E. Module 1 Formative Quiz Answer Key.docx
- F. Module 2 Interpreting Data from Clinical Trials.pptx
- G. Module 2 Problem Set.docx
- H. Module 2 Problem Set Answer Key.docx
- I. Module 2 Formative Quiz.docx
- J. Module 2 Formative Quiz Answer Key.docx
- K. Module 3 Diagnostic and Therapy Trial Results.pptx
- L. Module 3 Problem Set.docx
- M. Module 3 Problem Set Answer Key.docx
- N. Module 3 Formative Quiz.docx
- O. Module 3 Formative Quiz Answer Key.docx
- P. Implementation Guide.docx
- Q. Postsession Evaluation Survey.docx
- _Educational_Summary_Report_11026.pdf
